# Supplementary material for: Improving Crystallization Properties, Thermal Stability, and Mechanical Properties of Poly(L-lactide)-b-poly(ethylene glycol)-b-poly(L-lactide) Bioplastic by Incorporating Cerium Lactate
Source: Polymers (Basel). 2024 Nov 29;16(23):3367. doi: 10.3390/polym16233367 (PMC11644345; doi:10.3390/polym16233367)
Supplement: Supplementary file 1 [file polymers-16-03367-s001.zip]

Archive with 1 entries (1 files):
- polymers-3278964-supplementary.pdf
